# Supplementary material for: Expanding diversity of tick-borne phleboviruses (Phlebovirus mukawaense, Mudanjiang phlebovirus, Gomselga Virus, and Onega tick phlebovirus) in Russia
Source: PLoS One. 2026 Jun 2;21(6):e0349564. doi: 10.1371/journal.pone.0349564 (PMC13229322; doi:10.1371/journal.pone.0349564)
Supplement: S4 Table — (XLSX) [file pone.0349564.s007.xlsx]

## Sheet: AminoAcids
S segment (protein 1)									S segment (protein 2)
GenBank ID		Russian MKWV isolates
		PP525075 Tuva-46	PP525076 Chita-16	PP525077 Chita-17	PP525078 Chita-29	PP525079 Primorye-49	PP525080 Primorye-50	PP525081 Primorye-62	PP525075 Tuva-46	PP525076 Chita-16	PP525077 Chita-17	PP525078 Chita-29	PP525079 Primorye-49	PP525080 Primorye-50	PP525081 Primorye-62
China MKWV isolates	PP473637	99.5951	99.5951	99.5951	99.1903	97.9757	99.5951	99.1903	95.6012	94.1349	93.8416	94.1349	95.8944	94.7214	95.0147
	PV093711	100	100	100	99.5951	98.3806	100	99.5951	95.3079	94.1349	93.8416	94.1349	95.8944	94.7214	94.7214
	PV093714	100	100	100	99.5951	98.3806	100	99.5951	95.3079	93.8416	93.5484	93.8416	95.6012	94.4282	94.4282
	PV607252	100	100	100	99.5951	98.3806	100	99.5951	95.0147	93.5484	93.2551	93.5484	95.3079	94.1349	94.1349
	ON408119	100	100	100	99.5951	98.3806	100	99.5951	95.8944	97.0674	96.7742	97.0674	98.827	96.4809	97.654
	OR730569	100	100	100	99.5951	98.3806	100	99.5951	95.3079	93.8416	93.5484	93.8416	95.6012	94.4282	94.4282
	ON408116	100	100	100	99.5951	98.3806	100	99.5951	95.3079	93.8416	93.5484	93.8416	95.6012	94.4282	94.4282
	PV093720	100	100	100	99.5951	98.3806	100	99.5951	95.8944	94.4282	94.1349	94.4282	96.1877	95.0147	94.7214
	OP863272	100	100	100	99.5951	98.3806	100	99.5951	95.3079	93.8416	93.5484	93.8416	95.6012	94.4282	94.4282
	OR730570	100	100	100	99.5951	98.3806	100	99.5951	94.7214	95.8944	95.6012	95.8944	97.654	95.3079	96.4809
	ON408131	100	100	100	99.5951	98.3806	100	99.5951	95.8944	95.6012	95.3079	95.6012	97.0674	95.3079	96.4809
	ON408128	100	100	100	99.5951	98.3806	100	99.5951	95.6012	94.4282	94.1349	94.4282	96.1877	95.0147	94.7214
	OR730568	99.5951	99.5951	99.5951	99.1903	97.9757	99.5951	99.1903	93.8416	91.7889	91.4956	91.7889	93.5484	92.6686	92.9619
	OR148763	100	100	100	99.5951	98.3806	100	99.5951	95.0147	94.4282	94.1349	94.4282	95.6012	93.8416	95.3079
	PP999502	100	100	100	99.5951	98.3806	100	99.5951	94.7214	95.0147	94.7214	95.0147	95.8944	93.5484	95.3079
	ON408125	100	100	100	99.5951	98.3806	100	99.5951	94.7214	95.0147	94.7214	95.0147	95.8944	93.5484	95.3079
	ON408122	100	100	100	99.5951	98.3806	100	99.5951	94.1349	94.4282	94.1349	94.4282	95.3079	92.9619	94.7214
	PP473636	100	100	100	99.5951	98.3806	100	99.5951	94.1349	92.0821	91.7889	92.6686	92.6686	92.3754	92.0821
	OR148772	100	100	100	99.5951	98.3806	100	99.5951	93.8416	92.6686	92.3754	92.6686	94.4282	92.3754	94.1349
	OR148775	100	100	100	99.5951	98.3806	100	99.5951	93.5484	92.3754	92.0821	92.3754	94.1349	92.0821	93.8416
	OR148766	100	100	100	99.5951	98.3806	100	99.5951	92.3754	91.4956	91.2023	91.4956	93.2551	91.2023	92.9619
Japan MKWV isolate	NC_043511	99.5951	99.5951	99.5951	99.1903	97.9757	99.5951	99.1903	93.8416	93.2551	92.9619	93.2551	94.4282	92.3754	94.1349
M segment
		PP525068 Tuva-46	PP525069 Chita-16	PP525070 Chita-17	PP525071 Chita-29	PP525072 Primorye-49	PP525073 Primorye-50	PP525074 Primorye-62
	PP473635	99.2754	98.4472	98.6542	98.6542	98.5507	98.7578	98.7578
	OR730565	99.0683	98.2402	98.4472	98.4472	98.3437	98.5507	98.5507
	PV093716	99.3789	98.5507	98.7578	98.7578	98.6542	98.8613	98.8613
	PV607251	99.0683	98.2402	98.4472	98.4472	98.3437	98.5507	98.5507
	OR730566	98.8613	98.0331	98.2402	98.2402	98.1366	98.3437	98.3437
	ON408118	98.6542	99.0683	99.2754	99.2754	99.1718	99.3789	99.3789
	PV093710	99.2754	98.4472	98.6542	98.6542	98.5507	98.7578	98.7578
	OR730567	98.8613	98.0331	98.2402	98.2402	98.1366	98.3437	98.3437
	ON408115	98.7578	99.1718	99.3789	99.3789	99.0683	99.2754	99.2754
	PV093713	99.1718	98.3437	98.5507	98.5507	98.4472	98.6542	98.6542
	PV093719	98.9648	98.1366	98.3437	98.3437	98.2402	98.4472	98.4472
	ON408130	98.8613	98.0331	98.2402	98.2402	98.1366	98.3437	98.3437
	OR148756	99.1718	98.3437	98.5507	98.5507	98.4472	98.6542	98.6542
	OR148753	99.171	98.342	98.5492	98.5492	98.4456	98.6528	98.6528
	ON408127	98.5507	97.9296	98.1366	98.1366	98.0331	98.2402	98.2402
	PQ215522	99.1718	98.3437	98.5507	98.5507	98.4472	98.6542	98.6542
	MZ532499	98.5507	97.7226	97.9296	97.9296	97.8261	98.0331	98.0331
	ON408121	99.1718	98.3437	98.5507	98.5507	98.4472	98.6542	98.6542
	ON408124	99.1718	98.3437	98.5507	98.5507	98.4472	98.6542	98.6542
	PP999501	98.9648	98.1366	98.3437	98.3437	98.2402	98.4472	98.4472
	OR148762	98.0331	97.205	97.412	97.412	97.3085	97.5155	97.5155
	OR148765	98.8613	98.0331	98.2402	98.2402	98.1366	98.3437	98.3437
	OR148771	98.7578	98.2402	98.4472	98.4472	98.3437	98.5507	98.5507
	OM066889	99.0683	98.2402	98.4472	98.4472	98.3437	98.5507	98.5507
	OR148768	98.7565	97.9275	98.1347	98.1347	98.0311	98.2383	98.2383
	OR148774	99.0654	98.2347	98.4424	98.4424	98.3385	98.5462	98.5462
	NC_043509	99.1718	98.3437	98.5507	98.5507	98.4472	98.6542	98.6542
L segment
		PP525061 Tuva-46	PP525062 Chita-16	PP525063 Chita-17	PP525064 Chita-29	PP525065 Primorye-49	PP525066 Primorye-50	PP525067 Primorye-62
	OR730563	99.5234	99.3804	99.571	99.571	98.7607	98.8561	98.999
	ON408114	99.571	99.142	99.3327	99.3327	98.9037	98.9037	99.0467
	OR730562	99.5234	99.0944	99.285	99.285	98.8561	98.999	99.0467
	PP473633	99.571	99.1897	99.3804	99.3804	98.8084	98.9037	99.0467
	OR730564	99.571	99.142	99.3327	99.3327	98.999	99.3804	99.5234
	PV093712	99.428	99.0944	99.285	99.285	98.7607	98.8561	98.999
	PP211366	99.3804	98.9514	99.142	99.142	98.8084	99.1897	99.3327
	PV093715	99.5234	99.1897	99.3804	99.3804	98.7607	98.9514	99.0944
	PV093709	99.3804	99.0467	99.2374	99.2374	98.7131	98.8084	98.9514
	PP473632	99.428	98.999	99.1897	99.1897	98.7607	98.8561	98.999
	PV093718	99.285	98.8561	99.0467	99.0467	98.7131	99.0944	99.2374
	ON812167	99.4757	99.142	99.3327	99.3327	98.8084	99.285	99.428
	ON812263	99.428	98.999	99.1897	99.1897	98.7607	99.3327	99.571
	ON812249	99.5234	99.1897	99.3804	99.3804	98.8561	99.3327	99.4757
	ON408117	99.4757	99.142	99.3327	99.3327	98.8084	99.285	99.428
	ON408126	99.3804	98.9514	99.142	99.142	98.7131	99.1897	99.3327
	ON408123	99.4757	99.0467	99.2374	99.2374	98.9037	99.3804	99.428
	ON408120	99.4757	99.0467	99.2374	99.2374	98.9037	99.3804	99.428
	PQ215521	99.428	98.999	99.1897	99.1897	98.8561	99.3327	99.3804
	PP999500	99.3327	98.9037	99.0944	99.0944	98.7607	99.2374	99.285
	OR148770	99.428	98.999	99.1897	99.1897	98.8561	99.2374	99.3804
	OR148752	99.571	99.0944	99.285	99.285	98.999	99.142	99.285
	OR148767	99.5234	99.0467	99.2374	99.2374	98.9514	99.0944	99.2374
	OR148755	99.3327	98.8561	99.0467	99.0467	98.7607	98.999	99.142
	OR148764	99.4757	98.999	99.1897	99.1897	98.9037	99.0467	99.1897
	OR148761	98.7607	98.3317	98.5224	98.5224	98.1888	98.4747	98.6177
	ON408129	99.0944	98.6654	98.8561	98.8561	98.4271	98.9037	99.0467
	OR148758	95.0906	94.7092	94.8522	94.8522	94.5186	94.7569	94.9476
	ON812314	99.142	98.7607	98.9514	98.9514	98.5701	98.6654	98.8084
	ON812303	99.285	98.8084	98.999	98.999	98.7131	98.8561	98.999
	ON812312	99.285	98.7131	98.9037	98.9037	99.1897	98.6654	98.7131
	PV607250	99.142	98.7131	98.9037	98.9037	99.0944	98.5701	98.6654
	OR148773	99.2374	98.7607	98.9514	98.9514	98.6654	98.8084	99.0467
	NC_043510	99.3327	98.8561	99.0467	99.0467	98.7607	98.8084	98.9514

## Sheet: Nucleotides
S segment (protein 1)									S segment (protein 2)
GenBank ID		Russian MKWV isolates
		PP525075 Tuva-46	PP525076 Chita-16	PP525077 Chita-17	PP525078 Chita-29	PP525079 Primorye-49	PP525080 Primorye-50	PP525081 Primorye-62	PP525075 Tuva-46	PP525076 Chita-16	PP525077 Chita-17	PP525078 Chita-29	PP525079 Primorye-49	PP525080 Primorye-50	PP525081 Primorye-62
China MKWV isolates	PP473637	95.1007	95.0463	94.9918	95.1007	95.5362	94.7741	94.7741	95.1007	95.0463	94.9918	95.1007	95.5362	94.7741	94.7741
	PV093711	94.8285	95.1007	94.9918	94.9918	95.4818	94.5563	94.9374	94.8285	95.1007	94.9918	94.9918	95.4818	94.5563	94.9374
	PV093714	94.8285	94.9374	94.883	94.883	95.3729	94.5019	94.7741	94.8285	94.9374	94.883	94.883	95.3729	94.5019	94.7741
	PV607252	94.7741	94.9918	94.9374	94.9374	95.4273	94.6108	94.7741	94.7741	94.9918	94.9374	94.9374	95.4273	94.6108	94.7741
	ON408119	94.7197	97.1149	97.0604	97.0604	97.6592	95.9717	97.006	94.7197	97.1149	97.0604	97.0604	97.6592	95.9717	97.006
	OR730569	94.7197	94.883	94.8285	94.9374	95.264	94.2842	94.7741	94.7197	94.883	94.8285	94.9374	95.264	94.2842	94.7741
	ON408116	94.6652	94.883	94.8285	94.8285	95.5362	94.5563	94.7741	94.6652	94.883	94.8285	94.8285	95.5362	94.5563	94.7741
	PV093720	94.6652	94.5563	94.5019	94.5019	94.9918	94.2842	94.6652	94.6652	94.5563	94.5019	94.5019	94.9918	94.2842	94.6652
	OP863272	94.5563	94.4475	94.393	94.5019	94.8285	93.9575	94.2842	94.5563	94.4475	94.393	94.5019	94.8285	93.9575	94.2842
	OR730570	94.5563	96.9516	96.8971	96.8971	97.4415	95.6451	96.7882	94.5563	96.9516	96.8971	96.8971	97.4415	95.6451	96.7882
	ON408131	94.5563	95.4273	95.3729	95.3729	95.6451	94.4475	95.5906	94.5563	95.4273	95.3729	95.3729	95.6451	94.4475	95.5906
	ON408128	94.4475	94.5563	94.5019	94.5019	94.9374	94.1208	94.6652	94.4475	94.5563	94.5019	94.5019	94.9374	94.1208	94.6652
	OR730568	94.393	94.393	94.3386	94.3386	94.9918	94.2842	94.5563	94.393	94.393	94.3386	94.3386	94.9918	94.2842	94.5563
	OR148763	94.5019	94.9374	94.883	94.9918	95.0463	93.8487	95.1551	94.5019	94.9374	94.883	94.9918	95.0463	93.8487	95.1551
	PP999502	94.2842	96.0806	96.0261	96.0261	95.9717	94.6108	95.264	94.2842	96.0806	96.0261	96.0261	95.9717	94.6108	95.264
	ON408125	94.2297	96.0261	95.9717	95.9717	95.9173	94.5563	95.2096	94.2297	96.0261	95.9717	95.9717	95.9173	94.5563	95.2096
	ON408122	94.1208	95.9173	95.8628	95.8628	95.8084	94.4475	95.1007	94.1208	95.9173	95.8628	95.8628	95.8084	94.4475	95.1007
	PP473636	94.1112	93.7296	93.675	93.8931	94.1112	93.3479	93.4569	94.1112	93.7296	93.675	93.8931	94.1112	93.3479	93.4569
	OR148772	93.9575	93.4676	93.4132	93.522	93.5765	92.8688	93.8487	93.9575	93.4676	93.4132	93.522	93.5765	92.8688	93.8487
	OR148775	93.8487	93.6309	93.5765	93.6854	93.7942	93.0866	93.9031	93.8487	93.6309	93.5765	93.6854	93.7942	93.0866	93.9031
	OR148766	93.7942	93.4132	93.3587	93.4676	93.4676	92.8688	93.7398	93.7942	93.4132	93.3587	93.4676	93.4676	92.8688	93.7398
Japan MKWV isolate	NC043511	93.6309	93.4676	93.4132	93.522	93.4132	92.7599	93.6309	93.6309	93.4676	93.4132	93.522	93.4132	92.7599	93.6309
M segment (ORF)
		PP525068 Tuva-46	PP525069 Chita-16	PP525070 Chita-17	PP525071 Chita-29	PP525072 Primorye-49	PP525073 Primorye-50	PP525074 Primorye-62
	PP473635	94.2739	92.4776	92.4802	92.4112	92.1352	91.9972	91.8938
	OR730565	94.2739	92.4431	92.4457	92.3767	92.2732	92.3077	92.2042
	PV093716	94.2049	92.029	92.0317	91.9627	91.7213	91.8938	91.7903
	PV607251	94.1359	92.167	92.1697	92.1697	91.7213	91.7213	91.6178
	OR730566	93.9289	92.1325	92.1352	92.0662	91.7558	91.8938	91.7903
	ON408118	92.4457	96.5148	96.5505	96.3781	97.1369	97.1714	97.1369
	PV093710	92.2732	91.9945	92.0662	91.9972	91.7903	92.0662	92.1007
	OR730567	92.2042	92.1325	92.2042	92.0662	92.0317	92.0317	92.0662
	ON408115	92.1007	96.2388	96.2746	96.1021	96.3091	96.3091	96.3436
	PV093713	92.1007	92.0635	92.1352	92.0662	91.8593	92.1697	92.2042
	PV093719	92.0317	91.6149	91.7213	91.6523	91.6523	91.9972	91.9627
	ON408130	92.0317	91.7184	91.8248	91.7558	91.8938	92.0662	92.0317
	OR148756	91.8593	91.4424	91.4108	91.4108	91.3418	91.7213	91.6868
	OR148753	91.8826	91.4651	91.4335	91.4335	91.2263	91.6753	91.6408
	ON408127	91.8248	91.5804	91.7558	91.6868	91.6868	91.9627	91.9283
	PQ215522	91.7558	91.5459	91.6523	91.5833	91.7903	92.0662	92.0317
	MZ532499	91.7558	91.2008	91.3073	91.2384	91.2729	91.6178	91.5833
	ON408121	91.7213	91.5114	91.6178	91.5488	91.7558	92.0317	91.9972
	ON408124	91.7213	91.5114	91.6178	91.5488	91.7558	92.0317	91.9972
	PP999501	91.6523	91.4424	91.5488	91.4798	91.6868	91.9627	91.9283
	OR148762	91.6178	91.3043	91.3073	91.2384	90.9624	91.2384	91.2039
	OR148765	91.4798	91.1663	91.2039	91.2039	91.1004	91.3418	91.3073
	OR148771	91.5488	91.3734	91.4108	91.4108	91.2729	91.5833	91.5488
	OM066889	91.5488	91.5804	91.6178	91.5488	91.4108	91.6523	91.6178
	OR148768	91.5488	91.2353	91.2384	91.1694	90.8934	91.1694	91.1349
	OR148774	91.468	91.085	91.1226	91.1226	90.9154	91.2953	91.2608
	NC043509	91.205	91.098	91.1011	91.1011	91.1357	91.5859	91.5512
L segment (ORF)
		PP525061 Tuva-46	PP525062 Chita-16	PP525063 Chita-17	PP525064 Chita-29	PP525065 Primorye-49	PP525066 Primorye-50	PP525067 Primorye-62
	OR730563	96.5096	98.2707	98.3976	98.35	93.4	95.0817	95.4783
	ON408114	96.462	96.5096	96.6365	96.6365	93.1937	95.0658	95.5894
	OR730562	96.4461	96.4461	96.5731	96.5731	93.3206	95.1134	95.5735
	PP473633	96.3668	96.3985	96.5255	96.5255	93.0033	95.0024	95.5418
	OR730564	96.0336	96.0654	96.1923	96.1447	93.1303	95.6529	96.0812
	PV093712	95.986	96.0812	96.2082	96.1606	93.0668	94.5581	94.9706
	PP211366	95.9384	95.875	96.0336	95.986	93.1303	96.1764	96.6207
	PV093715	95.9226	96.3033	96.4303	96.3827	92.9081	95.7163	96.224
	PV093709	95.9067	96.0019	96.1288	96.0812	93.0509	94.4947	94.8755
	PP473632	95.8908	96.0812	96.2082	96.1606	93.0509	94.5264	94.9231
	PV093718	95.8908	96.0971	96.224	96.1764	93.0509	95.8908	96.3985
	ON812167	95.8432	95.9384	96.0654	96.0495	93.0033	96.0971	96.5731
	ON812263	95.8432	95.9384	96.0495	96.0336	92.8288	95.4783	96.0812
	ON812249	95.7322	95.7481	95.875	95.8591	92.8129	95.9226	96.3668
	ON408117	95.7163	95.7639	95.8591	95.8115	92.7019	95.2721	95.8115
	ON408126	95.7005	95.5894	95.7163	95.6687	92.7178	96.0019	96.4144
	ON408123	95.6529	95.5418	95.6687	95.6529	92.7019	95.7798	96.2875
	ON408120	95.6529	95.5418	95.6687	95.6529	92.7019	95.7798	96.2875
	PQ215521	95.6646	95.5534	95.6805	95.6646	92.7108	95.7916	96.2998
	PP999500	95.6011	95.4899	95.617	95.6011	92.6473	95.7281	96.2363
	OR148770	94.812	94.7961	94.9072	94.8913	92.7495	94.5581	95.0976
	OR148752	94.7485	94.463	94.574	94.5581	92.9716	93.7966	94.3043
	OR148767	94.7327	94.6375	94.7644	94.7803	93.0351	94.0663	94.5423
	OR148755	94.7009	94.3995	94.5106	94.5264	92.9399	94.0346	94.4788
	OR148764	94.6851	94.463	94.574	94.5581	92.7336	93.987	94.463
	OR148761	94.3995	94.098	94.2091	94.1932	92.7019	93.6855	94.1139
	ON408129	94.4471	94.3519	94.4788	94.463	92.6384	94.1615	94.2884
	OR148758	93.2096	92.9716	93.0985	93.0985	92.4639	92.3528	92.6384
	ON812314	93.0985	92.8923	93.0033	93.0509	92.924	92.2101	92.4639
	ON812303	93.0668	93.0668	93.162	93.1779	92.7495	92.2894	92.3846
	ON812312	93.0192	92.9875	93.1144	93.1303	92.6226	92.2101	92.3687
	PV607250	92.9557	92.5591	92.686	92.6702	96.6048	92.8447	92.4956
	OR148773	92.9399	92.6702	92.8288	92.8447	95.6687	92.8288	92.5115
	NC043510	92.8129	92.7019	92.8288	92.8447	92.575	92.1783	92.3211
